# Supplementary material for: Comparative Efficacy of Pyrethroid-Based Paints against Turkestan Cockroaches
Source: Insects. 2024 Mar 3;15(3):171. doi: 10.3390/insects15030171 (PMC10971201; doi:10.3390/insects15030171)
Supplement: Supplementary file 1 [file insects-15-00171-s001.zip]

Archive with 1 entries (1 files):
- insects-2823269-SI.pdf
